# Supplementary material for: Genetic landscape of populations along the Silk Road: admixture and migration patterns
Source: BMC Genet. 2014 Dec 5;15:131. doi: 10.1186/s12863-014-0131-6 (PMC4267745; doi:10.1186/s12863-014-0131-6)
Supplement: Additional file 1: Table S1. — Population description and sample size. Table S2. Three population test statistic. Only results with Z-score < -5 are reported and only when populations belong to different continental groups. Table S3. SupportMix mean percentage of assigned loci across al 22chromosomes. Rows are the references, columns are the targets. Table S4. Time of admixture estimate using ALDER. [file 12863_2014_131_MOESM1_ESM.xls]

## Sheet: Table S1
Table S1. Population description and sample size.
Group	Population	Sample Size
Africa	BantuKenya	11
	BantuSouthAfrica	8
	BiakaPygmy	21
	Mandenka	22
	MbutiPygmy	13
	San	6
	Yoruba	22
Near East	Bedouin	46
	Druze	42
	Mozabite	29
	Palestinian	46
Europe	Adygei	17
	Basque	24
	French	28
	Italian	12
	Orcadian	15
	Russian	25
	Sardinian	28
	Tuscan	8
Central Asia populations form the Silk Road	Armenia	100
	Azerbaijan	45
	Georgia	99
	Kazakhstan	60
	Tajikistan	71
	Uzbekistan	66
Central South Asia	Balochi	25
	Brahui	25
	Burusho	25
	Hazara	22
	Kalash	23
	Makrani	25
	Pathan	22
	Sindhi	24
	Uygur	10
East Asia	Cambodian	10
	Dai	10
	Daur	9
	Han	34
	Han-NChina	10
	Hezhen	8
	Japanese	28
	Lahu	8
	Miao	10
	Mongola	10
	Naxi	8
	Oroqen	9
	She	10
	Tu	10
	Tujia	10
	Xibo	9
	Yakut	25
	Yi	10
Oceania	Melanesian	10
	Papuan	17
America	Colombian	7
	Karitiana	14
	Maya	21
	Pima	14
	Surui	8
Total	53 populations	1384

## Sheet: Table S2
Table S2 Three population test statistic. Only results with Z-score < -5 are reported and only when populations belong to different continental groups
Target	Ref1	Ref2	Z-score	F3
Georgia*	Sardinian ( Europe)	Kalash (Central South Asia)	-2.91	-0.000172622
Armenia	Sardinian (Europe)	Balochi (Central South Asia)	-19.21	-0.000766222
	Georgia(Western Silk Road)	Palestinian(Near East)	-5.35	-0.000191806
Azerbaijan	Burusho (Central South Asia)	Sardinian( Europe)	-18.07	-0.000914002
	Armenia(Western Silk Road)	Surui (America)	-17.89	-0.00137423
	Armenia(Western Silk Road)	Yakut(East Asia)	-14.15	-0.00113991
	Druze (Near East)	Karitiana (America)	-13.94	-0.00131461
Kazakhstan	Orcadian(Europe)	Japanese( East Asia)	-88.41	-0.00855102
	Armenia(Western Silk Road)	Han( East Asia)	-86.24	-0.00778954
	Palestinian(Near East)	Oroqen(East Asia)	-82.17	-0.00676922
	Oroqen( East Asia)	Tajikistan(Eastern Silk Road)	-74.16	-0.00541909
	Kalash(Central South Asia)	Hezhen(East Asia)	-56.55	-0.00540608
	Basque(Europe)	Karitiana (America)	-34.82	-0.00533302
	Mongola(East Asia)	Yoruba(Africa)	-15.34	-0.00198654
Uzbekistan	Armenia(Western Silk Road)	Han( East Asia)	-86.35	-0.00685156
	French(Europe)	Japanese(East Asia)	-76.81	-0.00691556
	Oroqen( East Asia)	Druze( Near East)	-76.23	-0.00665716
	Makrani(Central South Asia)	Oroqen( East Asia)	-56.53	-0.0043997
	Armenia(Western Silk Road)	Pima(America)	-54.58	-0.00516514
	Armenia(Western Silk Road)	Kazakhstan (Eastern Silk Road)	-50.68	-0.00152702
	Kazakhstan(Eastern Silk Road)	Tajikistan(Eastern Silk Road)	-36.11	-0.000755549
	Tajikistan(Eastern Silk Road)	Papuan (Oceania)	-17.63	-0.00128331
Tajikistan	Armenia(Western Silk Road)	Oroqen (East Asia)	-44.49	-0.00315428
	Armenia(Western Silk Road)	Karitiana (America)	-40.21	-0.00341217
	Han ( East Asia)	French (Europe)	-37.37	-0.00301666
	Druze (Near East)	Japanese(East Asia)	-33.18	-0.00274346
	Burusho(Central South Asia)	Basque(Europe)	-17.9	-0.000796851
	Armenia(Western Silk Road)	Kazakhstan (Eastern Silk Road)	-14.15	-0.000444953
	Makrani(Central South Asia	Surui (America)	-6.316	-0.000652031
*Georgia has only one negative results, and the Z-score is > -5, however this results is reported

## Sheet: Table S3
Table S3. SupportMix mean percentage (standard deviation) of assigned loci across al 22chromosomes. Rows are the references, columns are the targets.
	Georgia	Armenia	Azerbaijan	Kazakhstan	Uzbekistan	Tajikistan
Africa	0.08 (0.05)	0.09 (0.07)	0.15 (0.1)	0.07 (0.04)	0.14 (0.045)	0.11 (0.04)
Near East	38.6 (1.18)	42 (1.04)	34.5 (1.8)	13 (0.24)	19 (0.94)	21 (0.86)
Europe	34 (1.19)	31 (1.14)	31 (1.23)	23 (1.36)	22.7 (1.7)	25.9 (1.12)
Central South Asia	26 (0.91)	26 (1.36)	31 (1.6)	26 (1.13)	38.5 (1.5)	46.3 (1.4)
East Asia	1.16 (0.37)	0.78 (0.4)	3.14 (0.45)	37.1 (1.8)	19 (1.2)	6.2 (0.4)
Oceania	0.02 (0.02)	0.02 (0.07)	0.02 (0.03)	0.09 (0.07)	0.08 (0.03)	0.04 (0.01)
America	0.14 (0.09)	0.11 (0.72)	0.19 (0.12)	0.74 (0.24)	0.58 (0.21)	0.45 (0.3)

## Sheet: Table S4
Table S4. Time of admixture estimate using ALDER
Pop Admixed	Ref 1	Ref 2	Z-score	p-value	Time of admixture (gen)
Georgia	East Asia	Uzbekistan	6.33	2.5e-09	57.74 +/- 9.01
	East Asia	Tajikistan	6.34	2.3e-09	65.22 +/- 10.24
	East Asia	Kazakhstan	5.85	4.8e-08	55.99 +/- 8.97
Armenia	Near East	Georgia	7.19	6.6e-12	217.16 +/- 30.21
	Europe	Georgia	10.05	9.7e-23	232.52 +/- 15.44
	Africa	Europe	3.98	0.00068	198.71 +/- 49.89
Azerbaijan	East Asia	Uzbekistan	17.69	4.7e-69	24.28 +/- 1.37
	East Asia	Kazakhstan	14.96	1.4e-49	24.48 +/- 1.55
	Uzbekistan	Kazakhstan	10.91	9.8e-27	27.27 +/- 2.39
	Africa	Tajikistan	5.23	1.7e-06	48.06 +/- 8.99
	Oceania	Tajikistan	5.96	2.6e-08	43.18 +/- 6.40
Uzbekistan	Near East	East Asia	19.98	7.7e-88	22.70 +/- 0.88
		Kazakhstan	19.33	3.3e-82	23.53 +/- 0.81
		America	15.72	1e-54	25.84 +/- 1.29
	Central South Asia	East Asia	20.96	-1.6e-96	22.59 +/- 1.08
		America	14.8	1.4e-48	25.38 +/- 1.71
		Armenia	16.11	2.3e-57	27.35 +/- 1.33
		Georgia	14.57	4.1e-47	29.19 +/- 1.84
	East Asia	Europe	19.93	2.3e-87	23.14 +/- 0.90
		Armenia	20.28	1.9e-90	22.73 +/- 0.94
		Georgia	20.24	4.5e-90	23.12 +/- 1.00
		Azerbaijan	20	5e-88	22.92 +/- 1.03
		Kazakhstan	21.7	1.9e-103	23.12 +/- 1.01
		Tajikistan	19.21	3.1e-81	23.05 +/- 1.12
	Europe	America	15.13	9.7e-51	25.34 +/- 1.25
		Kazakhstan	18.95	4.4e-79	23.83 +/- 0.89
	America	Silk Road populations	16.62	5.1e-61	25.04 +/- 1.57
Kazakhstan	Near East	East Asia	15.11	1.4e-50	21.48 +/- 1.42
		America	13.93	4.2e-43	24.24 +/- 1.74
		Uzbekistan	10.69	1.2e-25	26.35 +/- 2.47
	Central South Asia	East Asia	16.85	1.1e-62	21.37 +/- 1.27
		Europe	8.28	1.2e-15	25.63 +/- 3.09
		Armenia	10.58	3.6e-25	24.39 +/- 2.21
		Azerbaijan	9.04	1.6e-18	25.25 +/- 2.79
	East Asia	Europe	15.67	2.4e-54	21.07 +/- 1.34
		Silk Road populations	15.9	6.3e-56	21.30 +/- 1.33
	Europe	Uzbekistan	10.81	3.2e-26	23.49 +/- 2.13
	America	Tajikistan	11.37	6e-29	23.61 +/- 2.08
	Uzbekistan	Silk Road populations	9.1	9.2e-19	27.90 +/- 2.87
Tajikistan	East Asia	Uzbekistan	11.85	2.1e-31	28.02 +/- 2.36
	East Asia	Kazakhstan	13.85	1.4e-42	27.74 +/- 2.00
	Central South Asia	America	4.31	0.00016	41.09 +/- 9.54
